# Supplementary material for: Identification of RppSLN from an Elite Landrace: A Major Locus Conferring Resistance to Southern Corn Rust in Maize (Zea mays L.)
Source: Plants (Basel). 2024 Nov 16;13(22):3227. doi: 10.3390/plants13223227 (PMC11598374; doi:10.3390/plants13223227)
Supplement: Supplementary file 1 [file plants-13-03227-s001.zip]

Archive with 1 entries (1 files):
- plants-3261831-supplementary.pdf
